# Supplementary material for: Assessment of Paclitaxel Drug-Coated Balloon-Only Angioplasty for Stent Thrombosis: SPARTAN-ST Study
Source: J Cardiovasc Dev Dis. 2025 Feb 5;12(2):59. doi: 10.3390/jcdd12020059 (PMC11856968; doi:10.3390/jcdd12020059)
Supplement: Supplementary file 1 [file jcdd-12-00059-s001.zip]

Archive with 1 entries (1 files):
- jcdd-3365793-supplementary.pdf
